# Supplementary material for: Data on OCT and fundus images for the detection of glaucoma
Source: Data Brief. 2020 Feb 28;29:105342. doi: 10.1016/j.dib.2020.105342 (PMC7062936; doi:10.1016/j.dib.2020.105342)
Supplement: Multimedia component 1 [file mmc1.xml]

<?xml version="1.0" encoding="utf-8" standalone="no"?>
<data>
  <datasets>
    <author>hinaraja65@gmail.com</author>
    <type>1</type>
    <dataset>
      <name>Data on OCT and Fundus Images</name>
      <caption />
      <description>The dataset is comprised of 50 OCT and Fundus images which included health and glaucomatous images. Annotation of Cup to disc ratio (CDR) was performed by four ophthalmologist are provided in excel file.</description>
      <filetype>
        <name />
      </filetype>
      <filesize />
      <source>0</source>
      <sourcename>Original Data</sourcename>
      <access>
        <type>1</type>
        <name>Data available in data repository</name>
        <reponame>Mendeley Data</reponame>
        <PersistentId>doi.org/10.17632/2rnnz5nz74.1</PersistentId>
        <deeplinkurl>https://data.mendeley.com/datasets?query=data%20on%20OCT%20and%20Fundus</deeplinkurl>
      </access>
    </dataset>
  </datasets>
</data>
